# Supplementary material for: Predicting Impacts of Climate Change on Northward Range Expansion of Invasive Weeds in South Korea
Source: Plants (Basel). 2021 Aug 5;10(8):1604. doi: 10.3390/plants10081604 (PMC8401637; doi:10.3390/plants10081604)
Supplement: Supplementary file 1 [file plants-10-01604-s001.zip]

Archive with 3 entries (3 files):
- Supplementary figures S1 and S2.pdf
- Supplementary figures S3.pdf
- Supplementary Table S1.pdf
